# Supplementary material for: Numerical Study on Overcoming the Light-Harvesting Limitation of Lead-Free Cs2AgBiBr6 Double Perovskite Solar Cell Using Moth-Eye Broadband Antireflection Layer
Source: Nanomaterials (Basel). 2023 Nov 22;13(23):2991. doi: 10.3390/nano13232991 (PMC10707885; doi:10.3390/nano13232991)
Supplement: Supplementary file 1 [file nanomaterials-13-02991-s001.zip]

Archive with 1 entries (1 files):
- nanomaterials-2706128-supplementary.pdf
